# Supplementary material for: Axl Is Essential for in-vitro Angiogenesis Induced by Vitreous From Patients With Proliferative Diabetic Retinopathy
Source: Front Med (Lausanne). 2021 Dec 23;8:787150. doi: 10.3389/fmed.2021.787150 (PMC8734562; doi:10.3389/fmed.2021.787150)
Supplement: Supplementary file 1 [file Table_1.XLSX]

## Sheet: Sheet1
	cell proliferation			cell migration rate					total tube length
	HREC-laz	HREC-Axl		HREC-laz	HREC-laz	HREC-Axl	HREC-Axl		HREC-laz	HREC-Axl
	5.75	3.25		0.434	0.104	0.621	0.432		6374	3084
	5.5	3		0.395	0.058	0.574	0.493		6573	2581
	6.25	3.5		0.461	0.015	0.514	0.395		5326	2072
	5.75	2.75		0.357	0.142	0.496	0.492		6075	3731
	6.5	3.75		0.439	0.081	0.581	0.518		5072	2853
	5.25	3.25
