# Supplementary material for: Axl Is Essential for in-vitro Angiogenesis Induced by Vitreous From Patients With Proliferative Diabetic Retinopathy
Source: Front Med (Lausanne). 2021 Dec 23;8:787150. doi: 10.3389/fmed.2021.787150 (PMC8734562; doi:10.3389/fmed.2021.787150)
Supplement: Supplementary file 2 [file Table_2.XLSX]

## Sheet: Sheet1
	NC	PDR vitreous			NC	PDR vitreous	PDR+R428
	4	6.75			3.25	6.75	3.25
	5.5	7			4.25	7	3
	3.5	7.75			3.5	7.75	3.5
	3.73	6.25			3.75	6.25	4
	4.5	6.5			4.25	6.5	3.75
	4	7.25			4	7.25	3.25
	6.5	9
	5.75	7.75
	5.5	8.5
