# Supplementary material for: Axl Is Essential for in-vitro Angiogenesis Induced by Vitreous From Patients With Proliferative Diabetic Retinopathy
Source: Front Med (Lausanne). 2021 Dec 23;8:787150. doi: 10.3389/fmed.2021.787150 (PMC8734562; doi:10.3389/fmed.2021.787150)
Supplement: Supplementary file 3 [file Table_3.XLSX]

## Sheet: Sheet1
migration rate			tube length
NC	PDR vitreous		NC	PDR vitreous
0.542	0.104		3564	6475
0.582	0.058		3452	6369
0.463	0.015		2348	5194
0.492	0.142		2654	6162
0.518	0.081		2175	5974
			2974	4839
